# Supplementary material for: Survey data of foreign language learners' enjoyment and anxiety in the U.S
Source: Data Brief. 2020 Jan 31;30:105221. doi: 10.1016/j.dib.2020.105221 (PMC7139155; doi:10.1016/j.dib.2020.105221)
Supplement: Multimedia component 1 [file mmc1.xls]

## Sheet: KU Foreign Language Anxiety and
ID	Q1: Gender	Q2: Age	Q3: Race/Ethnicity	Q4: FL Course	Q5: FL Proficiency	Q6: English Native	Q7: Known Other Languages	Q8: FL Known	Q9: HL Language	Q10: Attitude to FL	Q11: Attitude to FL Teacher	Q12: FL Teacher's Gender	Q13: FL Teacher's Age	Q14: FL Teacher's Nativeness	Q15: Foreign Accent in FL	Q16: Teacher's Strickness	Q17: Teacher's Friendliness	Q18: Teacher's FL Use	Q19: Teacher's Predictability	Q20: Teacher's Joke	Q21: Attitude to FL Teacher	Q22: Teacher's Gender	Q23: Teacher's Age	Q24: Teacher's Nativeness	Q25: FL Accent in FL	Q26: Teacher's Strickness	Q27: Teacher's Friendliness	Q28: Teacher's FL Use	Q29: Teachers's Predictability	Q30: Teacher's Joke	Q31	Q32	Q33	Q34	Q35	Q36	Q37	Q38	Q39	Q40	Q41	Q42	Q43	Q44	Q45	Q46	Q47	Q48	Q49
1	1	18	2	4	2	2	1	Spanish, since birth	2	5	5	1	3	1	1	2	1	5	4	8	5	1	1	1	1	2	1	5	5	6	4	5	5	5	4	5	5	5	5	5	4	4	2	2	4	1	3	3	3
2	1	19	1	4	2	1	2		2	5	5	1	3	1	2	5	1	5	8	7	5	1	2	1	2	2	1	5	6	5	3	4	4	5	5	4	5	5	4	5	5	4	4	5	3	4	3	2	1
3	1	20	1	4	2	1	2		2	4	4	1	3	1	3	2	1	4	8	7	5	1	2	1	3	2	1	4	4	6	3	4	4	4	4	4	4	5	5	5	4	4	4	4	4	2	3	4	4
4	2	19	4	4	2	1	2		2	4	5	1	1	1	2	2	1	4	6	7	5	1	1	1	2	2	1	4	5	5	3	4	4	4	5	4	5	5	5	5	5	4	4	2	4	4	3	3	2
5	2	24	1	4	2	1	1	Spanish, five years (three in highschool, two in junior college)	2	5	5	1	3	1	1	2	1	4	6	7	5	1	1	1	2	3	1	5	5	5	5	5	4	5	5	5	5	5	5	4	4	5	4	4	4	2	3	3	4
6	1	20	1	4	2	1	2		2	2	5	1	1	1	3	2	1	4	7	7	5	1	1	1	2	1	1	4	6	6	3	3	3	4	3	3	5	5	5	5	4	4	5	5	5	2	1	5	4
7	1	20	3	4	2	1	1	Spanish: 10-15 years, French: 5 years, Italian: 3 years	2	5	5	1	2	1	1	2	2	5	7	8	5	1	1	1	1	3	1	4	5	6	4	5	5	5	5	5	5	5	5	5	4	4	4	2	2	2	2	4	4
8	1	17	4	4	2	2	1	Bahasa Indonesia	2	4	4	1	3	1	1	1	1	4	5	6	4	1	2	1	2	1	1	4	4	4	3	3	3	3	3	3	3	3	3	3	3	3	4	4	3	3	2	3	3
9	1	20	4	4	2	1	1	Indonesian, since I was 3 years-old	2	4	5	1	3	1	3	3	2	5	7	7	5	1	3	1	3	3	2	4	6	5	3	4	3	4	3	4	4	4	4	4	4	3	4	5	4	2	3	4	5
10	2	18	7	4	2	1	2		2	4	5	1	2	1	2	2	2	5	7	6	4	1	1	1	4	2	1	5	5	5	4	4	5	5	5	4	4	5	5	5	3	4	3	3	3	4	3	3	4
11	1	20	4	4	2	2	1	Hmong (first language),Thai (8 years)	2	4	5	1	3	1	3	2	1	5	6	8	5	1	1	1	2	2	1	5	5	6	5	5	1	4	3	4	5	5	5	5	4	5	4	2	2	4	3	3	4
12	1	22	2	4	2	2	1	Spanish (first language)	2	5	5	1	3	1	1	2	1	4	4	8	4	1	2	1	1	1	1	4	4	7	4	4	5	5	5	5	5	5	5	4	2	4	2	1	4	2	3	2	4
13	1	22	4	1	1	2	2		2	2	2	1	5		3	5	5	5	5	7	4	1		2		4		1	5	6	4	4	4	4	4	4	4	4	4	4	4	4	2	2	2	2	2	2	2
14	1	19	4	4	2	1	2		2	4	5	1	3	1	2	2	1	4	8	6	5	1	3	1	2	2	1	4	7	3	3	4	2	4	3	3	5	5	5	4	2	3	4	5	4	1	1	5	5
15	2	23	1	4	2	1	2		2	5	5	2	4	2	2	3	2	4	8	6	5	1	1	1	3	2	1	4	7	3	5	4	3	5	4	4	4	4	4	5	3	4	4	4	2	2	3	3	1
16	1	20	1	4	3	1	2		2	4	3	2	5	2	2	4	3	4	3	7	4	1	1	1	1	2	1	4	5	6	3	5	3	5	5	4	4	4	4	4	5	5	5	4	3	3	1	4	4
17	1	24	1	4	2	1	2		2	4	3	2	5	2	2	5	3	5	4	1	5	1	1	1	1	2	1	5	6	4	4	3	3	5	4	4	3	3	3	3	5	5	5	5	5	1	1	4	5
18	2	20	6	4	3	1	1	Cantonese, learned at home from childhood but not very proficient	2	5	3	2	5	2	2	2	2	4	7	6	5	1	1	1	1	2	1	4	4	5	4	3	4	4	4	4	4	4	3	4	5	4	4	3	3	1	3	2	4
19	2	24	1	4	3	1	1	Mandarin, appx. 9 years of study to present (2010-2019)	2	5	5	2	4	2	4	3	1	5	5	7	5	1	1	1	1	1	1	5	4	6	5	5	4	5	5	5	5	5	5	5	4	5	1	3	1	5	5	1	1
20	2	20	4	4	2	1	1	Cantonese Chinese	2	5	3	2	5	2	2	4	3	4	1	6	5	1	1	1	1	2	1	4	5	5	2	4	4	5	5	5	4	4	4	4	5	5	5	3	4	2	2	4	4
21	1	21	4	4	3	1	1	Chinese - 3 years in college	1	5	3	2	5	2	3	3	2	5	4	7	5	1	1	1	1	1	1	5	4	6	4	4	5	5	5	4	3	4	3	4	5	5	4	4	2	2	3	4	4
22	1	21	4	4	3	1	2		1	5	2	2	5	2	2	4	3	5	5	5	5	1	1	1	3	2	1	5	7	5	4	4	4	4	4	3	4	4	4	2	4	4	4	5	4	2	2	2	1
23	2	21	4	4	1	2	1	French, Spanish	1	4	5	2	3	1	3	2	1	4	6	8	5	2	2	1	3	2	1	2	7	4	3	4	4	5	4	4	4	5	5	4	3	4	2	3	1	4	5	2	1
24	2	20	1	4	1	1	2		2	5	5	2	3	1	3	2	1	4	8	8	5	2	4	1	3	2	1	4	7	6	4	5	4	5	4	5	5	5	5	5	5	5	2	2	1	4	4	4	1
25	2	18	1	4	1	1	1	Spanish 3 years	2	4	5	2	1	1	4	1	3	5	8	1	5	2	4	1	3	1	1	5	7	3	2	5	4	4	4	4	4	4	4	4	1	3	2	2	2	2	3	3	2
26	1	19	4	4	1	1	2		1	4	4	2	1	1	4	2	1	5	7	7	4	2	1	1	4	2	2	5	6	5	2	4	4	5	5	4	4	5	5	4	2	3	2	2	2	4	4	2	3
27	2	18	1	4	1	1	2		2	4	5	2	3	1	3	2	1	5	7	9	3	2	1	1	3	2	2	5	6	4	4	3	2	4	4	4	4	4	4	4	3	4	5	5	5	1	2	5	5
28	2	18	4	4	1	1	1	Spanish (4 years) and Japanese (2 months)	1	4	5	2	1	1	1	2	1	4	5	7	4	2	1	1	2	2	1	4	4	5	3	5	4	5	4	4	5	5	5	5	3	4	4	4	4	4	4	4	3
29	1	20	1	4	1	1	2		2	3	2	2	3	1	4	2	1	5	8	6	1	2	1	1	4	4	2	5	7	3	1	3	4	4	4	3	3	4	3	4	3	2	1	1	1	4	5	1	1
30	1	19	1	4	1	1	1	French, 4 years	2	5	4	2	3	1	3	4	1	5	6	6	5	2	2	1	3	2	1	5	5	5	4	5	4	5	4	5	5	5	4	5	4	5	4	4	3	2	3	4	5
31	1	18	1	4	1	1	2		2	4	5	2	1	1	3	2	1	4	7	1	5	2	1	1	3	2	1	4	6	1	3	4	5	5	5	4	5	5	5	5	4	2	3	2	2	4	4	2	4
32	1	18	6	4	1	1	2		2	5	5	2	3	1	2	1	1	4	5	7		2	1	1	2	1	1	3	4	4	4	4	4	5	4	4	3	4	3	4	3	4	4	3	3	4	3	2	4
34	4	21	1	6	3	1	2		2	4	5	1	3	1	1	2	1	5	5	7	5	1	1	1	1	2	1	5	4	5	4	5	4	5	4	5	5	5	5	5	5	5	3	4	4	2	2	4	3
35	2	20	4	6	3	1	1	Urdu, Punjabi - Native Spanish - started in elementary school and stopped in 12th grade advanced level	2	5	5	1	3	1	1	2	1	5	8	6	5	1	2	1	1	1	1	5	6	7	2	5	5	5	5	5	5	5	5	5	2	4	1	1	1	5	5	1	1
36	1	19	1	6	3	1	2		2	5	5	1	3	1	2	2	1	5	8	7	5	1	1	1	1	2	1	4	7	5	4	5	5	5	5	5	5	5	5	5	4	5	3	4	3	3	3	3	4
37	1	21	2	6	3	2	1	Spanish, english, portuguese, italian, guarani	1	5	5	1	1	1	1	2	1	5	7	7	5	1	3	1	1	3	1	5	6	5	3	4	4	4	4	4	3	4	4	5	3	4	3	3	2	4	4	3	2
38	2	21	2	4	2	2	1	Spanish is my first language.	2	5	5	1	3	1	2	3	1	5	6	5	5	1	2	1	1	3	1	4	5	4	4	5	5	5	5	5	5	5	5	5	3	3	5	4	4	5	4	5	5
39	1	18	1	4	2	1	2		2	5	5	1	3	1	2	2	1	4	5	7	5	1	1	1	2	2	1	4	4	7	4	5	3	5	5	5	5	5	5	5	5	5	1	2	1	2	3	2	2
40	1	21	1	6	3	1	1	Spanish, 7 years of study	2	5	5	1	2	1	1	2	1	5	7	8	5	1	1	1	1	2	1	5	5	6	5	5	3	5	4	5	5	5	5	5	5	5	5	5	4	1	3	4	4
41	1	21	4	6	3	2	1	Mandarin Chinese for 21 years. American sign language for 2 years.	2	5	4	1	3	1	2	1	1	5	8	8	5	2	2	1	2	2	1	5	7	4	5	5	5	5	5	5	5	5	5	5	5	5	1	2	1	5	5	2	1
42	2	23	1	4	1	1	1	French: 11 years Portuguese: 3 years Chinese: 1 semester Kaqchikel: 1 semester	2	5	5	2	5	2	3	2	1	5	8	6	5	2	2	1	1	2	1	5	7	4	5	5	5	5	5	5	5	5	5	5	5	5	1	1	1	5	5	2	4
43	1	18	1	4	1	1	1	French (but only a little); I studied four years of French in high school.	2	5	5	2	3	1	4	2	1	5	7	7	5	1	1	1	3	1	1	4	7	5	4	4	4	5	5	4	5	5	5	4	3	3	2	2	2	4	4	1	1
44	2	44	6	4	1	1	2		1	5	5	2	3	1	2	3	2	5	5	4		1	1	1	2	3	2	4	4	2	5	5	4	5	4	5	5	5	5	5	2	3	3	3	2	4	3	3	2
45	2	18	1	4	1	1	2		2	5	5	2	1	1	1	3	2	4	7	7	5	2	1	1	1	3	2	4	7	5	5	5	5	5	5	5	5	5	5	5	3	5	2	1	1	1	5	2	1
46	1	27	1	5	3	1	1	Japanese, 9 years on and off.	2	5	5	1	2	1	1	2	1	5	7	7	5	1	2	1	1	2	1	5	6	5	5	5	5	5	5	5	5	5	5	5	3	4	2	2	4	1	2	2	1
47	2	21	1	5	3	1	2		2	5	5	1	3	1	2	1	1	3	7	4	5	1	3	1	2	1	1	3	6	2	4	5	2	4	3	3	4	5	5	4	4	2	4	5	3	2	1	4	3
48	1	18	1	4	1	1	1	I have been learning French for five years.	2	5	5	2	4	1	3	2	1	3	7	6	5	1	1	1	2	2	1	3	6	4	5	5	4	5	4	5	5	5	5	5	4	5	4	3	4	4	3	2	1
50	1	20	7	6	2	1	2		2	4	4	1	4	1	1	2	1	5	8	7		1	1	1	1	2	1	5	7	6	3	3	2	3	4	4	4	5	4	4	5	5	5	5	3	1	1	5	4
51	1	20	4	6	2	1	1	Spanish, 7yrs	1	5	4	1	4	1	1	3	1	5	8	9	4	1	1	1	1	3	2	5	7	2	2	4	4	5	5	4	5	4	5	5	4	5	2	1	1	3	4	2	2
52	1	19	1	6	2	1	1	korean for two years russian for one semester	2	5	5	1	4	1	1	2	1	5	8	8	5	1	1	1	1	2	1	5	6	5	4	5	5	5	5	5	5	5	5	5	5	5	4	4	4	2	3	2	1
53	1	20	7	6	2	1	2		2	5	5	1	4	1	3	2	1	5	6	9	4	1	1	1	3	2	2	5	5	5	4	5	5	5	5	5	5	5	5	5	5	5	2	4	2	4	3	3	2
54	2	20	1	6	2	1	1	Korean 1.5 years at ku	2	5	5	1	4	1	3	2	1	4	8	9	5	1	1	1	3	2	1	5	7	7	5	5	4	5	5	5	5	5	5	5	5	5	5	5	2	5	2	3	2
55	1	21	1	6	2	1	2		2	5	5	1	4	1	2	2	1	5	7	7	4	1	1	1	2	3	2	5	5	3	4	5	5	5	5	4	4	4	4	5	5	5	2	4	2	4	4	2	2
56	1	21	1	6	2	1	1	german, two years, japanese, one year	2	5	5	1	4	1	3	1	1	5	7	9	5	1	2	1	4	2	1	5	6	6	3	4	5	5	5	5	5	5	5	5	4	5	2	1	2	3	4	3	3
57	1	18	1	6	2	1	1	Chinese, 4 months Spanish, 3 years	2	5	5	1	3	1	3	3	1	5	6	8	4	1	1	1	4	2	2	5	6	3	4	5	5	5	5	5	5	4	5	5	4	4	3	2	1	4	4	3	2
58	2	19	2	6	2	2	1	Spanish - first language.	2	5	5	1	4	1	1	2	1	5	5	8	4	1	1	1	1	2	2	5	6	3	4	4	4	5	4	4	4	5	4	4	2	4	2	2	4	4	2	4	2
59	4	19	1	6	2	1	1	French, 4 years	2	5	5	1	4	1	4	2	1	5	7	9		1	1	1	4	2	2	5	6	4	5	5	4	5	5	5	5	5	5	5	4	4	4	2	4	2	4	4	4
60	1	21	1	6	3	1	1	Korean; 3 years	2	5	5	1	3	1	1	2	1	4	8	5	5	1	1	1	1	3	2	4	6	4	2	4	4	4	3	3	5	5	5	4	4	4	2	1	2	5	4	2	2
61	1	22	6	5	2	1	1	Japanese. I have been speaking it a little bit since I was a child.	1	5	5	1	3	1	1	2	1	5	7	6	5	1	3	1	1	2	5	5	6	4	5	5	5	5	5	5	5	5	5	5	5	3	5	5	4	1	1	4	4
62	2	29	1	5	3	1	1	German, studying for 6 years, heritage language Mandarin, studying for 2 years	1	5	5	1	4	1	2	2	1	4	7	4	5	1	4	1	2	2	1	4	6	2	5	5	5	5	5	5	5	5	5	5	3	3	2	4	1	5	2	3	2
63	1	21	1	6	2	1	2		2	5	5	1	4	1	2	2	1	5	6	9	4	1	1	1	1	1	2	5	7	2	4	5	4	5	5	5	5	5	5	5	5	5	2	4	4	1	4	2	5
64	1	19	7	6	2	1	1	Spanish: Studied for 5 years	2	5	5	1	4	1	1	3	1	5	5	9	5	1	4	1	1	3	1	5	7	7	5	4	5	5	4	5	5	5	5	5	3	5	4	4	5	1	3	3	5
65	2	19	1	6	2	1	1	Russian for 4 years in high school	2	4	4	1	4	1	1	2	2	5	7	8	4	1	1	1	1	2	2	5	5	2	4	4	4	4	3	4	4	4	4	4	2	4	4	4	4	2	3	3	3
66	1	19	6	6	2	1	1	Spanish (3 years)	2	4	5	1	4	1	1	2	5	5	7	9	3	1	1	1	1	2	2	5	6	4	3	4	4	4	4	4	5	5	5	4	5	5	4	5	4	2	2	5	5
67	1	21	1	6	2	1	2		2	5	5	1	4	1	4	2	1	4	7	9	5	1	1	1	4	2	2	4	6	5	2	5	5	5	5	5	5	5	5	5	4	5	4	3	2	5	4	3	2
68	1	22	1	6	2	1	1	Chinese (studied for 2 years)	2	5	5	1	4	1	1	2	1	5	8	7	5	1	1	1	1	2	1	5	7	3	4	5	4	5	5	5	5	5	5	5	4	5	3	2	2	2	4	3	3
69	1	21	4	6	2	1	1	Urdu (from birth) Punjabi(from birth) Hindi(from birth)	2	5	5	1	4	1	1	2	1	5	8	9	4	1	1	1	1	2	3	5	7	2	4	5	4	4	4	4	4	4	4	3	4	4	5	4	3	2	3	4	5
70	1	29	2	6	2	1	1	2 years	2	5	5	1	4	1	1	2	1	5	7	9	5	1	1	1	1	2	2	5	5	2	4	4	3	5	2	3	4	5	5	3	4	5	5	5	5	1	1	5	5
72	1	21	1	6	1	1	2		2	5	5	2	1	1	2	2	1	5	7	8	5	2	1	1	2	2	1	5	6	6	5	5	5	5	5	5	5	5	5	5	5	5	4	2	2	4	4	2	1
73	1	18	7	6	1	1	1	I am intermediate in Spanish	2	5	5	1	3	1	2	2	1	4	5	5	5	2	1	1	1	2	1	4	4	4	5	5	4	5	5	5	5	5	5	5	4	4	2	2	1	5	5	1	1
74	1	18	1	6	1	1	2		2	5	5	2	1	1	2	2	2	5	6	8	5	2	1	1	2	2	2	5	5	6	4	4	4	4	4	4	4	4	4	4	4	4	4	4	4	2	2	3	4
75	1	20	1	6	1	1	1	I took 6 years of spanish	2	4	5	1	2	1	1	4	1	5	8	7	5	1	2	1	1	4	1	5	4	5	4	4	4	5	5	4	5	5	5	5	3	3	4	2	4	2	2	4	4
76	2	21	1	6	1	1	2		2	5	5	1	3	1	3	3	5	4	8	9	5	2	1	1	3	3	5	4	7	7	5	5	4	5	4	4	5	5	5	5	3	4	4	5	5	4	3	5	4
77	1	19	2	6	1	1	2		2	5	5	1	3	1	3	2	1	5	6	9	5	2	1	1	2	2	1	4	6	7	5	5	5	5	5	5	5	5	5	5	5	5	1	2	1	5	5	1	2
78	1	19	2	6	1	1	1	Spanish (native) French (4 years)	2	5	5	1	3	1	1	2	1	5	7	7	5	2	1	1	1	2	1	4	5	7	5	5	4	5	5	5	5	5	5	5	4	4	2	3	4	2	4	4	5
79	1	19	1	6	1	1	1	Korean- 1 semester Japanese- 2 years	2	5	5	1	3	1	2	1	1	4	6	5	5	2	1	1	1	1	1	4	5	7	4	4	5	5	5	5	5	5	5	5	4	5	2	4	4	2	4	3	2
80	1	18	1	6	1	1	2		2	5	5	1	3	1	2	2	1	4	8	9	5	2	1	1	3	3	1	4	7	7	5	5	4	5	5	5	5	5	5	5	5	5	4	4	4	1	3	3	5
81	1	19	1	6	1	1	1	Portuguese since I was 2	2	5	5	1	2	1	3	2	1	4	7	7	1	1	1	1	3	2	1	4	5	6	5	5	5	5	5	5	5	5	5	5	4	5	2	2	1	4	4	2	1
82	1	20	4	6	1	1	1	Spanish 8 years	1	5	5	1	2	1	2	1	1	4	8	7	5	1	1	1	2	1	1	4	1	4	5	5	4	5	5	5	5	5	5	3	2	3	5	5	5	1	3	4	5
83	1	18	1	6	1	1	1	I am currently taking both Japanese and Korean at KU. I am in Intermediate Japanese and Beginners Korean. I have been studying Japanese for almost 4 years. I just started Korean this semester of fall 2019.	2	4	5	1	3	1	2	1	1	4	7	9	5	1	3	1	2	1	1	4	6	7	4	5	5	5	4	5	5	5	5	5	3	5	5	4	5	3	3	2	4
84	1	19	4	1	1	2	1	Nepali, heritage language	2	5	4	2	1	2	3	2	2	5	8	8											4	4	4	4	5	3	5	4	4	4	2	3	4	2	2	2	3	4	2
85	2	22	4	5	1	2	1	chinese learn for 20 years	1	3	3	1	4	2	5	2	1	5	8	9	5	1	1	1	5	3	1	5	7	7	3	3	3	3	3	3	3	3	3	3	3	3	5	5	5	5	5	5	5
86	2	22	4	5	1	2	1	Chinese first language	2	3	5	1	4	2	2	2	1	4	7	7	4	1	4	2	2	3	1	3	6	5	3	3	3	4	4	4	4	4	4	4	4	4	4	4	4	3	2	4	4
87	1	19	1	5	1	1	2		2	4	4	1	5	2	1	3	2	5	7	7	4	1	5	2	1	2	2	5	6	5	4	4	4	4	4	4	4	4	4	4	5	4	2	2	1	4	4	2	2
88	1	22	1	5	1	1	2		2	5	5	1	4	2	3	3	2	4	6	7	5	1	1	2	3	2	1	5	5	3	5	5	5	5	5	5	4	4	5	5	4	5	2	3	2	3	4	2	1
89	1	24	4	5	1	2	2		2	3	3	1	4	2	2	4	2	3	7	7	3	1	5	2	3	4	2	3	6	5	4	4	3	4	4	4	4	4	4	4	4	4	2	2	4	2	4	2	3
90	2	18	1	5	1	1	1	Know a small amount of German. Took two high-school courses.	2	5	5	1	4		3	2	2	4	7	7	4	1	1		4	1	1	4	6	6	5	5	4	5	5	5	5	4	5	4	3	4	2	3	2	4	4	2	2
91	1	19	6	5	1	1	2		3	4	4	1	4	2	3	3	2	4	7	6	5	1	1		4	3	1	4	6	5	3	4	4	5	5	4	4	4	4	4	4	3	4	5	5	2	3	3	4
92	1	20	1	5	1	1	2		2	4	4	1	4	2	1	5	2	4	7	8	5	1	1	2	2	3	1	4	6	5	3	4	5	4	5	4	4	4	4	4	5	5	5	5	5	1	3	5	3
93	2	18	1	5	1	1	2		2	4	5	1	4	2	4	4	2	5	5	7	5	1	1	2	4	2	1	4	5	6	4	4	4	5	4	5	4	4	4	4	2	4	4	4	4	4	2	4	3
94	2	21	1	5	1	1	2		2	5	5	1	4	2	3	3	1	4	8	6	4	1	1	1	4	2	1	5	7	3	5	5	5	5	5	5	5	5	5	5	3	4	2	2	1	4	4	1	4
95	2	34	1	5	1	1	1	Dutch, 2 years; German, 1 year; Korean, 1 year; Spanish, 2 years	2	5	5	1	5	2	1	3	1	4	8	9	5	1	2	2	1	2	1	3	7	7	5	5	5	5	5	5	5	5	5	5	3	4	4	4	3	3	2	4	4
96	1	19	1	5	1	1	2	I took Spanish in HS for 4 years, and I would say I have a beginner understanding.	2	4	4	1	4	2	1	2	2	3	7	7	4	1	4	2	1	2	2	3	6	5	2	3	2	4	3	4	4	4	5	4	4	4	5	2	5	5	2	4	5
97	4	19	1	5	1	1	2		2	5	5	1	4		1	3	2	4	5	8	5	1	1	1	1	2	1	4	4	5	4	4	4	4	4	4	5	4	4	4	4	5	2	2	3	3	3	2	2
98	1	19	6	5	1	1	1	French, 4 years	3	5	4	1	5	2	2	3	2	4	7	7	5	1	1	2	1	2	1	4	6	5	4	4	5	5	5	4	5	5	5	5	3	3	2	2	2	4	4	3	2
99	1	19	1	5	1	1	1	Spanish - kindergarten-sophomore in high school	2	5	4	1	5	2	3	3	2	4	7	7	5	1	1	2	3	1	1	4	6	5	4	4	4	5	5	4	4	4	4	4	3	3	2	2	2	4	4	2	2
100	2	18	1	5	1	1	1	Spanish: 4 Years	2	5	4	1	5	2	3	3	3	4	7	6	5	1	1		4	1	1	4	6	5	3	4	5	5	5	4	4	3	4	4	3	5	1	2	3	4	4	3	1
101	2	18	1	5	1	1	2		2	5	5	1	4	2	1	2	2	4	5	7	4	1	4	2	1	2	2	4	4	5	4	4	4	5	5	4	3	4	4	4	3	4	3	2	4	2	3	3	2
102	1	26	2	5	1	1	1	Intermediate skills in Spanish	2	5	5	1	4	2	1	4	1	4	7	9	5	1	4	2	1	4	1	4	6	6	5	5	4	5	4	5	5	5	5	4	4	3	3	3	2	5	4	4	2
103	1	20	4	5	1	1	1	Hindi/Punjabi (Since young childhood)	2	5	4	1	4	2	1	4	2	4	6	8	5	1	1	1	1	2	1	4	7	5	5	5	4	5	5	5	5	5	5	5	5	5	3	2	4	2	4	3	2
104	1	19	7	5	1	1	2		2	5	4	1	5	2	2	3	2	4	6	5	5	1	1	1	3	1	1	3	5	4	3	4	3	5	4	4	4	4	4	4	4	4	4	5	4	2	3	4	2
105	1	20	1	5	1	1	2		2	4	4	1	4		1	4	3	4	6	7	4	1	4		1	4	3	4	5	5	4	5	3	5	5	4	4	3	4	4	5	4	4	4	4	2	3	2	5
106	2	19	1	5	1	1	2		2	5	5	1	5		1	3	1	3	5	6	4	1	1	2	3	2	1	5	5	3	5	5	5	5	5	5	5	5	5	5	4	4	2	2	2	4	5	3	2
107	2	18	1	5	1	1	2		2	5	5	1	5	2	1	2	1	4	8	5	5	1	1	2	2	1	1	4	7	3	5	5	4	5	5	5	5	5	5	5	3	3	4	3	2	4	4	3	2
108	2	21	1	5	1	1	2		2	5	5	1	4	2	2	4	1	4	5	6	5	1	1	2	2	2	1	4	5	3	5	5	5	5	5	5	5	5	5	5	3	5	1	1	3	4	4	1	1
109	2	22	1	5	1	1	2		2	5	5	1	5	2	3	2	1	4	8	8	5	1	5	2	3	2	1	4	6	6	3	4	4	5	4	4	5	5	5	4	4	4	4	4	2	2	3	3	4
110	1	18	1	7	1	1	1	French (3+ years), Arabic (.5 year(s)), and Japanese (.5 year(s)).	2	5	5	1	3	1	1	2	1	4	8	9	5	1	4	2	2	3	2	3	5	6	3	5	5	5	5	5	4	4	5	5	4	5	3	4	4	3	3	3	4
111	2	19	1	5	1	1	1	Latin, studied in all four years of HS but not since.	2	4	4	1	4		1	3	2	4	6	5	4	1	1	1	3	2	2	4	6	2	2	4	4	5	5	4	4	4	4	4	3	2	3	4	2	2	4	3	2
112	2	20	4	5	1	2	1	chinese because I am chinese	2	4	4	1	4	2	2	2	1	4	7	7	4	1	1	2	2	2	1	4	6	6	4	4	4	4	4	4	4	5	4	4	3	3	2	2	4	4	4	2	3
113	1	20	4	5	1	2	1	Chinese, elementary to middle school	2	4	4	1	4	2	1	2	2	3	6	7	4	1	1	2	1	1	1	4	5	5	4	4	3	4	3	4	4	4	4	4	3	3	2	2	4	4	2	2	2
114	1	19	4	5	1	2	1	Japanese	1	3	3	1	4	2	1	3	1	3	5	6	3	1	1	1	2	3	2	3	4	4	3	4	3	5	3	4	3	4	4	4	4	4	3	3	3	3	3	3	3
115	2	18	7	1	1	1	2		2	1	2	2	2	2	2	2	2	5	8	4											5	3	4	4	2	1	3	4	3	3	1	2	5	5	4	2	2	3	2
116	2	20	1	5	2	1	1	Spanish-7 years Miskitu-1 year	2	4	5	1	4	1	1	1	2	4	6	8	4	2	1	1	1	2	2	4	6	6	4	5	4	5	4	4	4	4	4	4	2	4	2	2	4	2	3	4	2
117	1	19	2	5	2	1	1	Spanish, I have been learning it since I was a child	2	5	5	1	3	1	1	2	1	5	7	7	5	1	4	1	1	2	1	5	6	5	4	5	4	5	5	5	5	5	5	5	3	4	4	4	2	4	3	3	2
118	1	21	1	5	2	1	2		2	5	5	1	4	1	1	3	1	4	7	7	5	1	4	1	1	3	2	4	6	5	4	5	5	5	5	4	5	5	5	4	2	3	5	5	5	5	2	4	4
119	1	19	6	5	2	1	2		3	5	5	1	4	1	1	2	1	4	6	6	5	2	2	1	1	3	1	4	6	4	2	5	5	5	4	5	5	5	5	4	2	5	4	3	4	2	2	4	2
120	1	18	6	1	2	1	1	spanish since I was 2	2	5	5	1	2	2	3	1	1	4	6	7											3	5	5	5	5	5	5	5	5	5	5	5	2	3	1	5	5	1	1
121	2	33	1	5	2	1	2		2	5	5	1	4	1	1	3	1	3	7	7	5	2	2	1	1	3	2	3	5	4	4	3	3	5	3	3	4	5	5	4	3	4	4	2	1	4	3	3	1
122	1	18	4	6	1	2	1	Karen - native born; Korean - one semester	2	5	5	1	3	1	1	2	1	5	7	6	5	2	2	1	1	2	3	5	6	5	4	5	4	5	5	5	5	4	4	4	4	4	3	4	4	2	2	4	4
123	2	20	2	5	1	1	1	Heritage speaker of Spanish, but took classes from middle school to freshman year of college	2	4	4	1	5	2	3	1	2	4	8	6	4	1	1		3	1	1	4	6	5	4	4	5	5	5	4	5	5	5	4	3	4	3	2	2	4	4	2	2
124	2	18	1	6	1	1	1	I have been actively learning Chinese for a year and actively learning German for three years.	2	5	5	1	3	1	1	2	1	5	8	8	5	2	1	1	1	3	2	4	5	7	3	5	4	5	5	5	5	5	5	5	3	5	4	2	5	2	2	4	4
125	1	21	6	1	2	1	2		2	2	5	1	1	1	1	2	1	4	7	5	5	1									2	2	5	5	5	2	5	5	5	5	4	2	4	5	5	1	2	4	4
126	1	21	1	1	2	1	1	French. 4 years.	2	5	4	1	1	2	1	2	1	5	7	5											2	4	4	4	4	3	4	4	4	4	3	2	1	2	2	2	3	2	2
127	1	21	1	1	2	1	2		2	4	5	1	2	1	4	2	1	4	8	6											4	4	4	5	5	4	5	5	5	5	3	4	4	4	4	2	3	2	3
128	2	20	2	4	2	1	1	French, 3 years; Japanese, 2 years	2	5	5	1	3	1	3	2	1	5	7	6	5	1	2	1	3	2	1	5	5	3	4	5	5	5	5	5	4	5	4	5	3	3	4	2	4	2	3	5	5
129	2	26	1	5	3	1	1	Japanese, 8 years	2	5	5	1	2	1	1	4	2	5	8	7	5	1	2	1	1	4	3	5	7	5	4	4	5	5	5	5	5	4	5	5	4	5	1	2	1	5	5	2	1
130	1	19	1	1	2	1	1	Spanish, 4 years	2	4	5	1	1		2	2	1	4	7	7	5	1	1		2	2	1	4	5	5	2	3	4	4	3	2	4	5	4	4	4	3	5	5	2	2	2	4	2
132	1	19	3	1	2	1	1	American sign language. Since I was a baby.	3	4	4	1	1	1	5	3	2	4	5	7											4	3	3	5	4	4	4	4	5	4	3	4	4	5	3	3	3	3	4
133	1	21	6	6	1	1	1	Chinese, 3 years of formal education, understood it my whole life	2	5	5	1	3	1	2	2	1	5	7	6	5	1	2	1	2	2	1	5	4	4	4	5	5	5	5	5	5	5	5	5	3	5	2	3	2	1	3	4	2
134	2	21	1	1	2	1	2		2	5	5	1	1	2	3	3	1	5	5	4											5	5	3	5	4	4	5	5	5	5	3	4	5	5	5	2	1	3	5
135	1	25	1	5	2	1	2		2	5	5	1	3	1	2	2	1	4	7	6	4	1	3	1	2	2	1	4	5	4	4	3	2	4	4	3	5	5	5	4	3	4	2	5	4	2	3	3	2
136	2	22	1	5	2	1	2		2	5	5	1	4	1	1	1	1	5	8	4	5	1	4	1	1	1	1	5	7	2	4	5	4	5	4	5	5	5	5	5	5	5	3	2	2	4	3	2	2
137	2	21	1	5	2	1	2		2	4	4	1	4	1	2	2	1	4	5	8	4	1	4	1	2	2	2	4	4	6	4	4	3	4	4	3	4	4	4	4	3	4	4	4	2	3	4	3	2
138	2	19	1	5	2	1	2		2	5	5	1	3	1	2	1	1	4	7	7	5	1	3	1	2	1	1	4	6	5	5	5	5	5	5	5	5	5	5	5	5	5	2	2	2	4	2	2	4
139	1	22	1	5	2	1	1	I know a bit of French. I studied it for three years in high school, but have forgotten a lot of it.	2	5	5	1	4	1	4	2	1	4	7	7	5	1	4	1	5	3	5	5	6	5	4	5	4	5	5	5	5	5	5	5	5	5	4	4	5	4	3	2	4
140	1	20	1	5	2	1	1	Intermediate beginner German (since sophomore year of high school 2 years), Beginner Mandarin	2	5	5	1	3	1	1	2	1	5	5	8	5	1	3	1	1	2	1	5	4	6	5	5	5	5	5	5	5	5	5	5	4	4	2	4	3	2	3	2	4
141	1	28	7	5	2	1	1	I am also taking French which I've studied for a year and Spanish which I've been learning for 10 years.	2	5	5	1	4	1	5	2	1	5	6	8	5	2	2	1	4	1	1	4	6	6	5	4	4	5	5	5	5	5	5	5	2	4	4	4	3	4	4	2	1
142	1	22	1	5	2	1	2		2	5	5	1	4	1	1	2	1	4	8	1	5	2	2	1	1	3	1	4	7	1	4	5	4	5	3	4	5	5	5	5	4	4	2	3	2	4	3	2	4
143	2	22	1	5	2	1	2		2	5	5	2	1		4	2	1	5	8	1	5	1	4	1	5	5	2	5	7	4	4	5	4	5	5	5	5	5	5	4	2	4	1	2	4	2	3	3	1
144	2	21	1	5	2	1	1	Spanish; three years	2	5	5	1	4	1	4	2	1	4	7	7	5	2	2	1	4	2	1	5	6	5	4	4	4	4	5	4	5	5	5	5	4	4	4	4	3	2	3	3	2
145	2	19	1	8	1	1	1	Spanish, took it for about 7 years	2	5	5	1	1	2	1	2	1	5	5	7	1	1	1	2	1	2	1	5	4	5	4	5	5	5	4	5	5	5	5	5	5	5	3	2	2	2	3	2	4
146	1	19	1	8	1	1	2	n/a	2	5	5	1	1		3	1	1	4	8	6	5										3	4	4	4	5	4	4	4	5	5	4	4	3	4	1	5	3	2	3
147	1	20	1	5	2	1	1	French, 4 years. Korean, 1 year.	2	5	5	1	3	1	3	4	1	4	8	7	5	2	2	1	3	2	1	3	7	6	4	4	3	5	4	3	4	4	4	4	2	2	3	4	2	3	3	2	1
149	2	20	1	4	2	1	2		2	4	5	1	2	1	2	2	1	5	8	7	5	1	1	1	3	2	1	4	5	5	4	4	3	4	3	4	5	5	5	5	5	4	2	5	1	5	1	4	1
150	1	18	4	5	1	1	1	Vietnamese, birth	2	5	5	1	5	2	1	2	1	5	6	7	5	1	1	1	1	1	1	5	5	4	2	5	5	5	5	5	5	5	5	5	2	4	1	1	1	5	5	1	1
151	2	20	1	5	2	1	1	French, studied for 4 years.	2	5	5	1	4	1	2	3	1	4	8	7	5	2	2	1	2	2	1	4	7	5	5	5	5	5	5	5	5	5	5	5	5	5	1	1	1	5	5	1	1
152	2	21	1	5	2	1	2		2	5	5	2	1	1	2	1	1	4	7	8	5	1	3	1	3	1	1	4	6	6	5	5	4	5	5	5	5	5	5	5	4	5	2	4	2	4	3	2	2
153	2	18	1	5	2	1	2		2	5	5	1	3	1	1	4	1	4	7	6	5	2	2	1	1	4	1	4	6	4	5	5	5	5	5	5	5	5	5	5	5	4	2	2	2	4	4	2	3
154	2	21	1	8	3	1	2		2	5	5	1	3	1	3	2	1	5	6	7											5	5	4	5	5	5	5	5	5	5	5	5	3	2	2	5	4	2	2
155	2	19	1	1	2	1	2		2	4	5	1	1	1	2	2	1	3	7	4											2	4	5	5	4	4	5	5	4	4	2	2	4	2	2	2	4	4	2
156	1	23	4	5	2	2	1	Chinese, native language	2	5	5	1	3	1	1	2	1	5	8	7	5	2	2	1	1	1	1	4	7	5	4	5	1	5	4	5	5	5	5	5	3	4	5	5	3	2	3	3	2
158	2	19	1	4	2	1	2		2	4	4	1	2	1	1	2	1	4	8	6	4	1	1	1	2	2	1	4	6	5	4	4	4	4	4	4	4	4	4	4	2	4	2	2	2	4	4	2	2
159	2	21	2	4	2	2	1	Spanish	2	5	5	1	3	1	1	3	1	4	7	7	5	1	1	1	1	3	1	4	6	5	2	4	4	5	5	4	5	5	5	5	4	3	2	2	2	5	5	4	3
160	1	19	1	1	2	1	2		2	3	4	1	3		1	3	1	4	8	7											1	2	2	3	2	1	4	4	4	4	3	3	5	5	2	1	2	4	4
161	1	20	1	3	1	1	1	Chinese, 3 semesters	2	4	3	1	2	2	1	2	2	4	8	4											4	4	4	5	4	3	5	4	5	4	3	4	3	2	2	4	4	3	2
162	2	19	2	1	1	2	1	spanish	2	5	5	1	1	2	3	3	2	5	4	9		1	1	2	3	3	1	5	1	7	3	4	5	4	4	4	4	4	4	4	4	4	5	5	5	5	5	5	5
163	2	21	1	1	1	1	2		2	3	4	1	1		1	1	1	4	6	4	4	1	1		1	1	1	4	5	2	2	3	2	4	3	3	4	5	5	5	4	3	4	5	5	2	2	4	3
164	1	18	1	1	1	1	2		2	5	5	1	1		1	1	1	5	8	6											4	5	5	5	5	5	5	5	5	5	4	4	2	3	2	4	4	2	2
165	1	20	7	1	1	2	1	Amharic	2	4	3	2	1	2	2	3	3	4	8	5	3	2									2	2	4	3	2	2	3	3	3	3	3	2	4	3	4	4	2	4	3
166	2	20	2	7	2	1	1	Spanish	2	5	5	2	1	1	4	3	1	5	6	9	5										4	5	4	5	5	5	5	5	5	5	3	5	2	2	2	4	4	3	2
167	1	19	7	7	2	1	1	Somali- mother tongue	2	4	5	2	2	1	2	2	1	5	6	7											4	4	4	4	4	4	4	4	4	4	4	3	4	3	4	2	4	4	5
168	1	20	4	7	2	2	1	Urdu	2	4	4	2	2	1	2	1	1	4	5	5											4	4	4	4	4	4	4	4	5	5	3	4	4	5	2	4	3	4	4
169	1	23	1	7	2	1	1	Spanish Arabic	2	5	5	2	2	1	3	1	1	5	8	5	5	2	2	1	3	1	1	5	7	3	1	4	3	5	4	4	5	5	5	4	2	4	5	3	5	1	1	5	5
170	2	20	4	7	2	2	1	Urdu	2	5	5	2	2	1	1	1	1	5	7	8	5	2	2	1	1	1	1	5	5	5	5	5	4	5	4	5	5	5	5	5	4	4	2	3	2	2	3	2	2
171	1	23	6	7	2	1	1	Arabic and I have known how to speak Arabic since I was a kid	1	5	5	2	2	1	2	2	1	5	5	8	5	2	2	1	2	2	1	5	5	5	4	4	3	3	3	4	5	5	5	5	4	3	1	1	2	4	4	2	2
172	1	26	1	4	1	1	1	Japanese (6 years) Spanish (4 years, but I don't remember much)	2	4	5	2	3	1	1	2	1	4	8	7	5	1	1	1	1	2	1	4	7	6	4	4	4	5	4	4	5	5	5	4	3	4	4	2	2	2	2	4	4
173	2	22	4	5	2	2	1	Cantonese 22 Mandarin 15 English 22	2	4	5	1	3	1	3	2	1	4	8	7	4	2	2	1	3	2	2	3	7	5	5	5	5	5	5	5	5	5	4	5	5	5	1	1	1	5	5	1	2
174	1	21	1	6	2	1	2		2	5	5	1	4	1	2	2	1	5	6	9	4	1	1	1	1	1	2	5	7	2	4	5	5	5	5	5	5	5	4	5	5	5	5	4	4	1	4	5	5
187	1	22	1	5	3	1	1	Japanese (advanced) Mandarin (beginner) Korean (beginner)	2	4	4	1	1	1	1	1	1	4	6	8	5	1	1	1	1	1	1	4	5	6	3	4	1	5	3	4	4	5	5	4	2	4	4	5	5	2	2	4	5
188	1	20	1	6	1	1	1	French, 5 years Japanese, 1 year	2	5	5	1	1	1	3	2	1	4	8	8	5	1	1	1	3	2	1	4	6	6	4	5	5	5	5	5	5	5	5	5	4	5	1	2	1	5	5	1	1
189	1	21	1	6	1	1	2		2	5	5	1	1	1	2	2	1	4	6	9	5	1	1	1	2	2	1	4	5	7	2	4	5	5	4	4	5	5	5	5	5	5	3	2	2	4	3	3	2
190	2	19	2	6	1	2	1	Spanish was my first language. Japanese for one year.	2	5	4	1	1	1	1	2	1	4	7	8	5	1	1	1	1	1	1	4	4	6	4	4	4	5	4	4	4	5	4	4	4	4	2	2	2	2	3	2	2
191	1	20	4	6	1	2	1	Chinese - native Japanese - 2 years Korean - 1 months	2	4	5	1	1	1	1	2	2	4	6	4		1	1	1	1	1	1	4	4	4	5	5	5	5	5	5	5	5	4	4	4	4	1	3	2	5	4	2	2
192	1	29	1	6	1	1	2		2	5	5	1	1	1	1	1	1	4	7	6	5	1	1	1	1	1	1	4	6	5	5	4	5	5	4	5	5	5	5	5	4	5	2	4	2	2	2	4	2
193	2	19	1	8	1	1	2		2	5	5	1	2	2	4	3	1	5	7	6	5	1	1	2	4	2	1	5	6	5	4	4	4	4	4	4	5	5	5	5	4	4	2	3	2	4	4	3	3
194	2	21	2	8	1	1	1	German. 5 years	2	5	5	1	2	2	1	2	1	5	8	9	5	1	2	2	1	2	1	5	7	7	5	5	5	5	5	5	5	5	5	5	3	4	2	2	3	3	5	1	1
195	1	19	1	8	1	1	1	Spanish - 4 years	2	5	5	1	2	2	2	2	1	4	5	7	5	1	1	2	2	2	2	4	4	5	4	4	4	4	4	5	5	5	5	5	5	4	4	4	4	2	3	3	3
196	2	21	1	8	1	1	2		2	5	5	1	2	2	1	1	1	5	5	5	1	1	1	2	1	1	1	5	5	4	4	4	4	5	4	3	5	5	5	5	3	3	2	4	2	2	4	3	4
197	1	21	1	4	1	1	2		2	4	5	1	2	1	3	2	1	4	7	6	4	1	1	1	4	2	5	4	7	7	4	3	4	5	5	3	5	5	5	4	2	3	4	2	2	4	2	4	4
198	2	82	1	4	1	1	1	spanish (4 years)	2	5	5	1	1	1	1	3	2	4	6	6	5	1	1	1	1	3	2	4	5	4	5	5	3	5	5	4	5	5	5	5	3	3	4	4	1	3	3	3	3
199	1	21	6	5	1	1	1	I understood Japanese before taking the JPN course.	2	5	5	1	1	2	1	2	1	4	4	7	5	2	2	1	1	2	2	4	4	6	5	5	5	5	5	5	5	5	5	5	5	5	2	1	1	1	4	1	1
200	1	25	1	5	1	1	2		2	5	5	1	1	1	1	1	1	5	7	8	5	2	1	1	1	1	2	3	6	6	4	4	3	5	3	4	5	5	5	5	3	5	1	2	2	5	3	1	4
[truncated: 4 more columns]
